# Supplementary material for: The zebrafish as a model system for analyzing mammalian and native α-crystallin promoter function
Source: PeerJ. 2017 Nov 27;5:e4093. doi: 10.7717/peerj.4093 (PMC5708185; doi:10.7717/peerj.4093)
Supplement: Table S1 — The sequences of 9 tryptic peptides, 3 from each αA-, αBa-, and αBb-crytallin used to detect these proteins in digests from zebrafish embryos are given, along with their charge states, and m/z values. [file peerj-05-4093-s012.xlsx]

## Sheet: transition_list
m/z	Charge	Peptide	Accession	Name
738.868	2	R.NILDSSNSGVSEVR.S [52, 65]	Q8UUZ6_DANRE	Alpha A-crystallin
492.774	2	K.FTVYLDVK.H [71, 78]	Q8UUZ6_DANRE	Alpha A-crystallin
633.814	2	K.VTDDYVEIQGK.H [89, 99]	Q8UUZ6_DANRE	Alpha A-crystallin
575.345	2	R.ILFPIFFPR.R [11, 19]	Q6DG35_DANRE	Alpha Bb-crystallin
711.832	2	R.SPSWMESGVSEVK.M [45, 57]	Q6DG35_DANRE	Alpha Bb-crystallin
419.24	3	K.IIGDFIEIHAK.H [81, 91]	Q6DG35_DANRE	Alpha Bb-crystallin
808.337	2	R.FPSWWDSGMSEMR.Q [53, 65]	Q9PUR2_DANRE	Alpha Ba-crystallin
474.282	2	R.FVINLDVK.H [71, 78]	Q9PUR2_DANRE	Alpha Ba-crystallin
586.801	2	K.HFSPDELTVK.V [79, 88]	Q9PUR2_DANRE	Alpha Ba-crystallin
