# Supplementary material for: The zebrafish as a model system for analyzing mammalian and native α-crystallin promoter function
Source: PeerJ. 2017 Nov 27;5:e4093. doi: 10.7717/peerj.4093 (PMC5708185; doi:10.7717/peerj.4093)
Supplement: Supplemental Information 1 [file peerj-05-4093-s013.xlsx]

## Sheet: Reference genes
Sample	Gene	Ct	Ct mean	Ct sdev		Sample	Average Ct for each sample
12hpf #2	EF1	15.4821	15.4871	0.0552159		12hpf #2	16.1137
12hpf #2	EF1	15.4629
12hpf #2	EF1	15.5256
12hpf #2	b-actin	15.3134	15.4871	0.0552159
12hpf #2	b-actin	14.7842
12hpf #2	b-actin	14.5937
12hpf #2	Rpl13A	17.961	17.9537	0.0185012
12hpf #2	Rpl13A	17.9327
12hpf #2	Rpl13A	17.9675
12hpf #3	EF1	15.4589	15.4871	0.0552159		12hpf #3	17.2765
12hpf #3	EF1	15.5507
12hpf #3	EF1	15.4517
12hpf #3	Rpl13A	18.0767	18.1495	0.0724375
12hpf #3	Rpl13A	18.1502
12hpf #3	Rpl13A	18.2215
12hpf #3	b-actin	18.1408	18.1928	0.0459798
12hpf #3	b-actin	18.2093
12hpf #3	b-actin	18.2283
24hpf #1	EF1	17.845	17.8926	0.0443366		24hpf #1	16.2778
24hpf #1	EF1	17.9326
24hpf #1	EF1	17.9004
24hpf #1	Rpl13A	16.9833	16.9823	0.0215609
24hpf #1	Rpl13A	16.9603
24hpf #1	Rpl13A	17.0034
24hpf #1	b-actin	13.9689	13.9585	0.252029
24hpf #1	b-actin	14.2052
24hpf #1	b-actin	13.7014
24hpf #2	EF1	15.6469	15.4881	0.139227		24hpf #2	14.9996
24hpf #2	EF1	15.4302
24hpf #2	EF1	15.3872
24hpf #2	Rpl13A	16.3205	16.2512	0.0871158
24hpf #2	Rpl13A	16.1534
24hpf #2	Rpl13A	16.2796
24hpf #2	b-actin	13.2632	13.2594	0.112584
24hpf #2	b-actin	13.3701
24hpf #2	b-actin	13.145
24hpf #3	EF1	15.1505	15.279	0.163739		24hpf #3	16.169
24hpf #3	EF1	15.4634
24hpf #3	EF1	15.2232
24hpf #3	Rpl13A	15.9815	16.0176	0.0741914
24hpf #3	Rpl13A	15.9684
24hpf #3	Rpl13A	16.103
24hpf #3	b-actin	17.0894	17.2103	0.178037
24hpf #3	b-actin	17.1269
24hpf #3	b-actin	17.4148
48hpf #1	EF1	19.1718	19.2017	0.0396873		48hpf #1	16.9581
48hpf #1	EF1	19.1866
48hpf #1	EF1	19.2468
48hpf #1	Rpl13A	17.5131	17.4639	0.0562318
48hpf #1	Rpl13A	17.476
48hpf #1	Rpl13A	17.4026
48hpf#1	b-actin	13.9986	14.2086	0.198546
48hpf#1	b-actin	14.3933
48hpf#1	b-actin	14.234
48hpf #2	EF1	16.8111	16.8424	0.0660928		48hpf #2	16.861
48hpf #2	EF1	16.9183
48hpf #2	EF1	16.7977
48hpf #2	Rpl13A	16.7533	16.6911	0.11979
48hpf #2	Rpl13A	16.553
48hpf #2	Rpl13A	16.767
48hpf #2	b-actin	17.1756	17.0495	0.111967
48hpf #2	b-actin	17.0111
48hpf #2	b-actin	16.9618
48hpf #3	EF1	16.3355	16.3105	0.0371586		48hpf #3	16.4119
48hpf #3	EF1	16.2678
48hpf #3	EF1	16.3281
48hpf #3	Rpl13A	15.9794	16.0395	0.0620995
48hpf #3	Rpl13A	16.1034
48hpf #3	Rpl13A	16.0356
48hpf #3	b-actin	16.8617	16.8857	0.0391401
48hpf #3	b-actin	16.8646
48hpf #3	b-actin	16.9309
3dpf #1	EF1	17.091	17.1051	0.0265428		3dpf #1	16.8413
3dpf #1	EF1	17.1357
3dpf #1	EF1	17.0886
3dpf #1	Rpl13A	16.6602	16.627	0.0550311
3dpf #1	Rpl13A	16.5635
3dpf #1	Rpl13A	16.6574
3dpf #1	b-actin	16.6917	16.7919	0.222745
3dpf #1	b-actin	17.0471
3dpf #1	b-actin	16.6368
3dpf #2	EF1	16.8908	16.8896	0.0107735		3dpf #2	16.8153
3dpf #2	EF1	16.8783
3dpf #2	EF1	16.8997
3dpf #2	Rpl13A	16.7965	16.862	0.0575928
3dpf #2	Rpl13A	16.9047
3dpf #2	Rpl13A	16.8848
3dpf #2	b-actin	16.6058	16.6942	0.0820186
3dpf #2	b-actin	16.7091
3dpf #2	b-actin	16.7678
3dpf #3	EF1	15.9795	15.9965	0.18863		3dpf #3	16.1627
3dpf #3	EF1	15.8169
3dpf #3	EF1	16.193
3dpf #3	Rpl13A	16.0677	16.0895	0.141989
3dpf #3	Rpl13A	15.9596
3dpf #3	Rpl13A	16.2411
3dpf #3	b-actin	16.2822	16.4021	0.107712
3dpf #3	b-actin	16.4908
3dpf #3	b-actin	16.4331
4dpf #1	EF1	18.616	18.569	0.232434		4dpf #1	18.3385
4dpf #1	EF1	18.7743
4dpf #1	EF1	18.3167
4dpf #1	Rpl13A	17.6049	17.6117	0.00648277
4dpf #1	Rpl13A	17.6177
4dpf #1	Rpl13A	17.6127
4dpf #1	b-actin	18.9501	18.8347	0.24177
4dpf #1	b-actin	18.5568
4dpf #1	b-actin	18.9971
4dpf #2	EF1	17.4708	17.5177	0.329079		4dpf #2	17.4096
4dpf #2	EF1	17.2145
4dpf #2	EF1	17.8676
4dpf #2	Rpl13A	17.673	17.5117	0.448961
4dpf #2	Rpl13A	17.8578
4dpf #2	Rpl13A	17.0044
4dpf #2	b-actin	17.2158	17.1996	0.173499
4dpf #2	b-actin	17.0185
4dpf #2	b-actin	17.3644
4dpf #3	EF1	16.9057	16.8859	0.062437		4dpf #3	16.643
4dpf #3	EF1	16.8159
4dpf #3	EF1	16.936
4dpf #3	Rpl13A	16.3368	16.1951	0.150623
4dpf #3	Rpl13A	16.2116
4dpf #3	Rpl13A	16.0369
4dpf #3	b-actin	16.9801	16.8481	0.145521
4dpf #3	b-actin	16.692
4dpf #3	b-actin	16.8721
5dpf #1	EF1	18.1937	18.1854	0.00830646		5dpf #1	16.6789
5dpf #1	EF1	18.1771
5dpf #1	EF1	18.1856
5dpf #1	Rpl13A	17.0535	17.0413	0.0308704
5dpf #1	Rpl13A	17.0062
5dpf #1	Rpl13A	17.0642
5dpf #1	b-actin	14.8917	14.8101	0.19657
5dpf #1	b-actin	14.9527
5dpf #1	b-actin	14.5858
5dpf #2	EF1	16.2752	16.2132	0.0545657		5dpf #2	16.659
5dpf #2	EF1	16.1916
5dpf #2	EF1	16.1727
5dpf #2	Rpl13A	16.243	16.3019	0.0526748
5dpf #2	Rpl13A	16.3183
5dpf #2	Rpl13A	16.3444
5dpf #2	b-actin	17.4875	17.4617	0.0277204
5dpf #2	b-actin	17.4324
5dpf #2	b-actin	17.4653
5dpf #3	EF1	16.1826	16.2268	0.0383527		5dpf #3	16.7419
5dpf #3	EF1	16.2462
5dpf #3	EF1	16.2515
5dpf #3	Rpl13A	16.3522	16.3319	0.0240919
5dpf #3	Rpl13A	16.3382
5dpf #3	Rpl13A	16.3053
5dpf #3	b-actin	17.5922	17.6669	0.0803594
5dpf #3	b-actin	17.7519
5dpf #3	b-actin	17.6566

## Sheet: aA data
Sample	Gene	Ct	Ct mean	Ct sdev	delta Ct	delta Ct mean	delta Ct sdev	Sample		Reference genes
12hpf #2	zf alphaA	28.7224	28.7712	0.240507	12.6576	11.2556	1.98265	12 hpf		12hpf #2	16.1137
12hpf #2	zf alphaA	29.0324								12hpf #3	17.2765
12hpf #2	zf alphaA	28.5589								24hpf #1	16.2778
12hpf #3	zf alphaA	27.0794	27.1301	0.0446981	9.85368					24hpf #2	14.9996
12hpf #3	zf alphaA	27.1638								24hpf #3	16.169
12hpf #3	zf alphaA	27.1472								48hpf #1	16.9581
24hpf #1	zf alphaA	28.2926	28.3881	0.0829149	12.1102	11.3982	2.32644	24 hpf		48hpf #2	16.861
24hpf #1	zf alphaA	28.4423								48hpf #3	16.4119
24hpf #1	zf alphaA	28.4292								5dpf #1	16.6789
24hpf #2	zf alphaA	28.3765	28.285	0.102264	13.2854					5dpf #2	16.659
24hpf #2	zf alphaA	28.1746								5dpf #3	16.7419
24hpf #2	zf alphaA	28.304
24hpf #3	zf alphaA	24.8577	24.968	0.120794	8.79897
24hpf #3	zf alphaA	24.9491
24hpf #3	zf alphaA	25.0971
48hpf #1	zf alphaA	23.0243	23.1048	0.0763727	6.14675	5.58195	0.984208	48 hpf
48hpf #1	zf alphaA	23.1139
48hpf #1	zf alphaA	23.1763
48hpf #2	zf alphaA	23.0094	23.0146	0.00737269	6.15362
48hpf #2	zf alphaA	23.0114
48hpf #2	zf alphaA	23.023
48hpf #3	zf alphaA	20.7917	20.8574	0.0982559	4.4455
48hpf #3	zf alphaA	20.8101
48hpf #3	zf alphaA	20.9703
5dpf #1	zf alphaA	22.2224	22.2054	0.0269226	5.52648	5.0838	1.13287	5 dpf
5dpf #1	zf alphaA	22.1744
5dpf #1	zf alphaA	22.2195
5dpf #2	zf alphaA	22.6376	22.5874	0.0980373	5.9285
5dpf #2	zf alphaA	22.4745
5dpf #2	zf alphaA	22.6503
5dpf #3	zf alphaA	20.5109	20.5383	0.0305254	3.79643
5dpf #3	zf alphaA	20.5327
5dpf #3	zf alphaA	20.5712

## Sheet: aBa data
Sample	Gene	Ct	Ct mean	Ct sdev	delta Ct	delta Ct mean	delta Ct sdev	Sample		Reference genes
12hpf #2	zf alphaBa	35.2699	34.55	2.88704	18.4363	17.9733	0.654834	12 hpf		12hpf #2	16.1137
12hpf #2	zf alphaBa	31.3711								12hpf #3	17.2765
12hpf #2	zf alphaBa	37.009								24hpf #1	16.2778
12hpf #3	zf alphaBa	37.0483	34.7867	1.95872	17.5102					24hpf #2	14.9996
12hpf #3	zf alphaBa	33.6767								24hpf #3	16.169
12hpf #3	zf alphaBa	33.635								48hpf #1	16.9581
24hpf #1	zf alphaBa	30.7939	32.0311	1.16184	15.7533	16.5847	1.08103	24 hpf		48hpf #2	16.861
24hpf #1	zf alphaBa	32.2005								48hpf #3	16.4119
24hpf #1	zf alphaBa	33.099								5dpf #1	16.6789
24hpf #2	zf alphaBa	35.7288	32.8063	2.60066	17.8068					5dpf #2	16.659
24hpf #2	zf alphaBa	31.9433								5dpf #3	16.7419
24hpf #2	zf alphaBa	30.7469								3dpf #1	16.8413
24hpf #3	zf alphaBa	33.558	32.363	1.28151	16.194					3dpf #2	16.8153
24hpf #3	zf alphaBa	31.0097								3dpf #3	16.1627
24hpf #3	zf alphaBa	32.5213								4dpf #1	18.3385
48hpf #1	zf alphaBa	32.4832	33.2522	2.3803	16.2941	15.91	0.973812	48 hpf		4dpf #2	17.4096
48hpf #1	zf alphaBa	35.922								4dpf #3	16.643
48hpf #1	zf alphaBa	31.3515
48hpf #2	zf alphaBa	33.6623	31.6637	1.75229	14.8027
48hpf #2	zf alphaBa	30.9375
48hpf #2	zf alphaBa	30.3912
48hpf #3	zf alphaBa	32.905	33.045	0.511438	16.6331
48hpf #3	zf alphaBa	33.6119
48hpf #3	zf alphaBa	32.6182
3dpf #1	zf alphaBa	31.2189	31.2884	0.14878	14.447	15.7062	1.35875	3 dpf
3dpf #1	zf alphaBa	31.4592
3dpf #1	zf alphaBa	31.187
3dpf #2	zf alphaBa	33.0695	32.3406	0.631287	15.5253
3dpf #2	zf alphaBa	31.9836
3dpf #2	zf alphaBa	31.9686
3dpf #3	zf alphaBa	33.1558	33.3091	0.741778	17.1464
3dpf #3	zf alphaBa	34.1155
3dpf #3	zf alphaBa	32.6559
4dpf #1	zf alphaBa	32.7598	32.7923	0.51393	14.4538	14.9367	0.786864	4 dpf
4dpf #1	zf alphaBa	32.2954
4dpf #1	zf alphaBa	33.3217
4dpf #2	zf alphaBa	32.9653	33.2543	0.531356	15.8447
4dpf #2	zf alphaBa	32.9301
4dpf #2	zf alphaBa	33.8675
4dpf #3	zf alphaBa	31.0549	31.1546	0.285497	14.5116
4dpf #3	zf alphaBa	30.9323
4dpf #3	zf alphaBa	31.4765
5dpf #1	zf alphaBa	27.9707	27.8609	0.102008	11.182	11.2028	1.16635	5 dpf
5dpf #1	zf alphaBa	27.8431
5dpf #1	zf alphaBa	27.769
5dpf #2	zf alphaBa	27.1599	26.706	0.399583	10.047
5dpf #2	zf alphaBa	26.5508
5dpf #2	zf alphaBa	26.4073
5dpf #3	zf alphaBa	29.2595	29.1213	0.179598	12.3794
5dpf #3	zf alphaBa	29.1861
5dpf #3	zf alphaBa	28.9183

## Sheet: aBb data
Sample	Gene	Ct	Ct mean	Ct sdev	delta Ct	delta Ct mean	delta Ct sdev	Sample		Reference genes
12hpf #2	zf alphaBb	29.9594	29.9512	0.687019	13.8375	12.4021	2.02997	12 hpf		12hpf #2	16.1137
12hpf #2	zf alphaBb	29.2601								12hpf #3	17.2765
12hpf #2	zf alphaBb	30.6341								24hpf #1	16.2778
12hpf #3	zf alphaBb	28.1391	28.2432	0.161498	10.9667					24hpf #2	14.9996
12hpf #3	zf alphaBb	28.4292								24hpf #3	16.169
12hpf #3	zf alphaBb	28.1612								48hpf #1	16.9581
24hpf #1	zf alphaBb	29.7726	30.5532	0.676078	14.2754	13.766	3.1203	24 hpf		48hpf #2	16.861
24hpf #1	zf alphaBb	30.9397								48hpf #3	16.4119
24hpf #1	zf alphaBb	30.9474								5dpf #1	16.6789
24hpf #2	zf alphaBb	32.1614	31.5998	0.811585	16.6002					5dpf #2	16.659
24hpf #2	zf alphaBb	31.9686								5dpf #3	16.7419
24hpf #2	zf alphaBb	30.6693
24hpf #3	zf alphaBb	26.5945	26.5913	0.0311919	10.4223
24hpf #3	zf alphaBb	26.5586
24hpf #3	zf alphaBb	26.6207
48hpf #2	zf alphaBb	28.0573	28.0856	0.0391316	11.1275	10.9745	1.09346	48 hpf
48hpf #2	zf alphaBb	28.0692
48hpf #2	zf alphaBb	28.1302
48hpf #3	zf alphaBb	26.6964	26.6736	0.019782	9.81263
48hpf #3	zf alphaBb	26.6636
48hpf #3	zf alphaBb	26.6609
48hpf#1	zf alphaBb	28.4323	28.3953	0.554989	11.9834
48hpf#1	zf alphaBb	28.9309
48hpf#1	zf alphaBb	27.8228
5dpf #1	zf alphaBb	28.5641	28.8641	0.390206	12.1852	11.1444	1.78929	5 dpf
5dpf #1	zf alphaBb	28.723
5dpf #1	zf alphaBb	29.3052
5dpf #2	zf alphaBb	28.7245	28.8286	0.145344	12.1697
5dpf #2	zf alphaBb	28.9947
5dpf #2	zf alphaBb	28.7667
5dpf #3	zf alphaBb	25.7933	25.8202	0.0535733	9.07832
5dpf #3	zf alphaBb	25.7854
5dpf #3	zf alphaBb	25.8819

## Sheet: Summary Delta Ct data
Age	Gene	Delta Ct
12 hpf	aA	12.6576
12 hpf	aA	9.85368
12 hpf	aBa	18.4363
12 hpf	aBa	17.5102
12 hpf	aBb	13.8375
12 hpf	aBb	10.9667
24 hpf	aA	12.1102
24 hpf	aA	13.2854
24 hpf	aA	8.79897
24 hpf	aBa	15.7533
24 hpf	aBa	17.8068
24 hpf	aBa	16.194
24 hpf	aBb	14.2754
24 hpf	aBb	16.6002
24 hpf	aBb	10.4223
48 hpf	aA	6.14675
48 hpf	aA	6.15362
48 hpf	aA	4.4455
48 hpf	aBa	16.2941
48 hpf	aBa	14.8027
48 hpf	aBa	16.6331
48 hpf	aBb	11.1275
48 hpf	aBb	9.81263
48 hpf	aBb	11.9834
5 dpf	aA	5.52648
5 dpf	aA	5.9285
5 dpf	aA	3.79643
5 dpf	aBa	11.182
5 dpf	aBa	10.047
5 dpf	aBa	12.3794
5 dpf	aBb	12.1852
5 dpf	aBb	12.1697
5 dpf	aBb	9.07832
3 dpf	aBa	14.447
3 dpf	aBa	15.5253
3 dpf	aBa	17.1464
4 dpf	aBa	14.4538
4 dpf	aBa	15.8447
4 dpf	aBa	14.5116
